# Supplementary material for: Robust and highly efficient transformation method for a minimal mycoplasma cell
Source: J Bacteriol. 2025 Feb 4;207(3):e00415-24. doi: 10.1128/jb.00415-24 (PMC11925241; doi:10.1128/jb.00415-24)
Supplement: Supplemental tables — Tables S1 to S8. [file jb.00415-24-s0002.xlsx]

## Sheet: S1
Supplementary Table S1. Recipe of SP4 medium
Basal Medium	Maker, Product Code	Amounts for 1 L
Mycoplasma Broth Base	BD, 211458	3.5 g
Bacto Tryptone	Difco Laboratories, 211705	10 g
Bacto Peptone	Difco Laboratories, 211830	5.3 g
Agar (only for plate)	Wako, 010-15815	10 g
Distilled water		600 mL
4 M KOH		700 μL
		Sterilize at 121°C for 15 minutes.
Sterile supplements		Amounts for 1 L
20% D-Glucose	Wako, 043-31163	25 mL
CMRL 1066 (10×)	GIBCO, 21540026	50 mL
7.5% Sodium Bicarbonate	Wako, 191-01305	14.6 mL
200 mM L-Glutamine	Wako, 078-00525	5 mL
25% Fresh Yeast extract Solution	GIBCO, 18180-059	35 mL
2% Yeastolate	BD, 255772	100 mL
Fetal Bovine Serum (Heat inactivated)	Invitrogen, 10082147	170 mL
Penicillin G (400,000 units/mL)	Wako, 599-08944	2.5 mL
1% Phenol red	Sigma, P5530-50G	1.5 mL

## Sheet: S2
Supplementary Table S2. pH and OD560 absorbance of SP4 medium
pH*	OD560**
7.6	0
7.47	-0.026
7.35	-0.117
7.25	-0.18
7.01	-0.271
6.97	-0.326
6.87	-0.414
6.7	-0.479
6.57	-0.534
6.45	-0.595
6.35	-0.652
6.24	-0.697
6.14	-0.734
5.97	-0.767
5.83	-0.783
5.74	-0.7995
5.64	-0.8045
5.43	-0.814
*pH of fresh SP4 medium for cultivation is 7.6.
**OD560 absorbance of fresh SP4 was sabtracted.

## Sheet: S3
Supplementary Table S3. Number of cells (CFU) of JCVI-syn3B in cultured SP4 media
pH of cultures	No. cells (CFU)/mL	Log10(CFU/mL)
7.44	32800000	7.51587
7.44	14400000	7.15836
7.38	5.83314e+07	7.7659
7.38	36400000	7.5611
7.36	162000000	8.20952
7.35	47800000	7.67943
7.32	256000000	8.40824
7.31	106200000	8.02612
7.26	108000000	8.03342
7.18	358000000	8.55388
7.17	92000000	7.96379
7.16	346000000	8.53908
7.14	832000000	8.92012
7.14	278000000	8.44404
7.07	264000000	8.4216
7.07	406000000	8.60853
7	668000000	8.82478
7	676000000	8.82995
6.81	830000000	8.91908
6.8	1298000000	9.11327
6.76	644000000	8.80889
6.72	648000000	8.81158
6.7	828000000	8.91803
6.69	764000000	8.88309
6.61	828000000	8.91803
6.59	1148000000	9.05994
6.56	614000000	8.78817
6.54	858000000	8.93349
6.46	846000000	8.92737
6.43	536000000	8.72916
6.37	266000000	8.42488
6.3	1070000000	9.02938
6.22	160000000	8.20412
6.21	518000000	8.71433
6.18	492000000	8.69197
6.15	152000000	8.18184
5.84	168000000	8.22531
5.81	428000000	8.63144
5.77	288000000	8.45939
5.62	396000000	8.5977
5.61	148000000	8.17026
5.61	152000000	8.18184
5.53	44000000	7.64345
5.48	54000000	7.73239
5.22	106000000	8.02531

## Sheet: S4 
Supplementary Table S4. Transformation efficiency of JCVI-syn3B
pH of cultures	No. cells (CFU)/mL	pSD128 (ng)	pSD131 (ng)	Recovery (hrs)	No. Transformants with pSD128*	No. Transformants with pSD131*	pSD128 Efficiency (Transformants/CFU/μg)	pSD131 Efficiency (Transformants/CFU/μg)
100 ng plasmid
7.31	106200000	100	100	3	7010	40440	0.00543591	0.0313593
7.3	242400000	100	100	3	8600	6400	0.00292176	0.00217434
7.24	334000000	100	100	3	3200	29000	0.00078901	0.00715041
7.16	346000000	100	100	3	6150	23030	0.00146379	0.00548147
7.13	586000000	100	100	3	1130	7150	0.000158803	0.00100482
7.11	320000000	100	100	3	570	2360	0.000146691	0.000607353
7.07	264000000	100	100	3	290	1250	9.04635e-05	0.000389929
6.99	266000000	100	100	3	90	170	2.78638e-05	5.26316e-05
6.97	584000000	100	100	3	184	520	2.59468e-05	7.3328e-05
6.95	712000000	100	100	3	227	479	2.62558e-05	5.54032e-05
6.83	836000000	100	100	3	284	519	2.79764e-05	5.11258e-05
6.82	660000000	100	100	3	188	1520	2.34581e-05	0.000189661
6.61	828000000	100	100	3	70	110	6.96221e-06	1.09406e-05
Average, phase 1 (pH 7.13-7.31)					5218†	21204†	0.00215386	0.00943406
Average, phase 2 (pH 6.61-7.11)					237.875	866	4.69522e-05	0.000178797
Test of recovery time
7.26	108000000	100	100	2	7700	33700	0.00587146	0.0256972
7.15	292000000	100	100	2	410	2000	0.000115633	0.000564061
7.07	406000000	100	100	2	1944	3560	0.00039432	0.00072211
7.01	550000000	100	100	2	206	585	3.08449e-05	8.75936e-05
6.81	830000000	100	100	2	68	140	6.74699e-06	1.38909e-05
6.75	616000000	100	100	2	126	314	1.68449e-05	4.19786e-05
6.72	648000000	100	100	2	124	232	1.57589e-05	2.94844e-05
7.26	108000000	100	100	1	5900	48800	0.00449891	0.0372113
7.15	292000000	100	100	1	130	1000	3.6664e-05	0.000282031
7.07	406000000	100	100	1	1908	3328	0.000387018	0.000675051
7.01	550000000	100	100	1	149	404	2.23102e-05	6.0492e-05
6.81	830000000	100	100	1	8	8	7.93763e-07	7.93763e-07
6.75	616000000	100	100	1	26	267	3.47594e-06	3.56952e-05
6.72	648000000	100	100	1	68	112	8.64198e-06	1.42338e-05
10 ng plasmid
7.35	47800000	10	10	3	1060	2580	0.0182624	0.0444499
7.3	242400000	10	10	3	5660	6590	0.0192293	0.0223889
7.24	334000000	10	10	3	1470	1930	0.00362452	0.00475872
7.17	92000000	10	10	3	920	2010	0.00823529	0.0179923
7.13	586000000	10	10	3	850	1023	0.00119454	0.00143766
7.11	320000000	10	10	3	127	164	0.000326838	0.000422059
7.07	264000000	10	10	3	23	35	7.17469e-05	0.00010918
6.99	266000000	10	10	3	18	10	5.57276e-05	3.09598e-05
6.97	584000000	10	10	3	40	22	5.64061e-05	3.10234e-05
6.95	712000000	10	10	3	45	52	5.20489e-05	6.01454e-05
6.83	836000000	10	10	3	56	72	5.51646e-05	7.0926e-05
6.82	660000000	10	10	3	90	130	0.000112299	0.00016221
6.61	828000000	10	10	3	8	7	7.95681e-06	6.96221e-06
Average, phase 1 (pH 7.13-7.31)					1992†	2826†	0.0101092	0.0182055
Average, phase 2 (pH 6.61-7.11)					50.875	61.5	9.22736e-05	0.000111683
*These transformants (colonies) were obtained using 0.12 mL (17 µL amoung 140 µL of CaCl2-treated cells) of cultured cells.
† These were significantly different from the average numbers of phase 2.

## Sheet: S5
Supplementary Table S5. Changes of CFU during freezing procedures.
pH of cultures	Status	CFU/mL
7.3	Intact culture	9.0.E+07
	Non-frozen competent	7.1.E+07
	Frozen competent	8.2.E+06
7.2	Intact culture	2.8.E+08
	Non-frozen competent	1.9.E+08
	Frozen competent	5.6.E+07

## Sheet: S6
Supplementary Table S6. Transformation efficiency of frozen JCVI-syn3B competent cell
pH of cultures	No. cells (CFU)/mL	pSD128 (ng)	pSD131 (ng)	Recovery (hrs)	Days frozen	No. Transformants with pSD128*	No. Transformants with pSD131*	pSD128 Efficiency (Transformants/CFU/μg)	pSD131 Efficiency (Transformants/CFU/μg)
1 week
7.31	106200000	100	100	3	8	840	2990	0.000651379	0.0023186
7.3	242400000	100	100	3	7	410	2640	0.000139293	0.000896913
7.3	242400000	100	100	3	7	510	2410	0.000173267	0.000818773
7.24	334000000	100	100	3	7	150	1770	3.69849e-05	0.000436421
7.24	334000000	100	100	3	7	130	1090	3.20535e-05	0.000268757
7.16	346000000	100	100	3	8	430	2410	0.000102346	0.000573614
7.13	586000000	100	100	3	8	371	1247	5.21381e-05	0.000175246
7.11	320000000	100	100	3	7	40	360	1.02941e-05	9.26471e-05
7.11	320000000	100	100	3	12	48	228	1.23529e-05	5.86765e-05
7.07	406000000	100	100	3	10	208	1032	4.21907e-05	0.000209331
6.99	266000000	100	100	3	12	12	42	3.71517e-06	1.30031e-05
6.97	584000000	100	100	3	8	99	91	1.39605e-05	1.28324e-05
6.95	712000000	100	100	3	7	12	24	1.38797e-06	2.77594e-06
6.83	836000000	100	100	3	8	11	22	1.08359e-06	2.16718e-06
6.81	830000000	100	100	3	10	38	35	3.77038e-06	3.47271e-06
1 month
7.31	106200000	100	100	3	30	400	1160	0.000310181	0.000899524
7.26	218000000	100	100	3	31	120	1320	4.53319e-05	0.000498651
7.26	218000000	100	100	3	33	270	1600	0.000101997	0.000604425
7.2	242000000	100	100	3	32	150	580	5.10452e-05	0.000197375
7.2	242000000	100	100	3	32	90	400	3.06271e-05	0.000136121
7.16	346000000	100	100	3	30	390	2730	9.28256e-05	0.000649779
7.14	254000000	100	100	3	30	53	298	1.71839e-05	9.66188e-05
7.14	254000000	100	100	3	32	128	334	4.15007e-05	0.000108291
7.11	320000000	100	100	3	30	25	26	6.43382e-06	6.69118e-06
7.07	406000000	100	100	3	30	324	1066	6.57201e-05	0.000216227
7.03	334000000	100	100	3	32	52	112	1.28214e-05	2.76154e-05
7.03	334000000	100	100	3	32	44	77	1.08489e-05	1.89856e-05
6.81	830000000	100	100	3	30	19	9	1.88519e-06	8.92984e-07
*These transformants (colonies) were obtained using 0.12 mL (17 µL amoung 140 µL of CaCl2-treated cells) of cultured cells.

## Sheet: S7
Supplementary Table S7. Mean diameter and image density of JCVI-syn3B competent cells by microscopy
	No. cells count	Mean Diameter* (μm)	Image density*
Fresh competent cell	105	0.69 ± 0.22	137.7 ±14.8
Frozen competent cell	111	0.72 ± 0.15	146.5 ± 12.9
t-test		0.195465	6.47968e-06
*SD values are also shown.

## Sheet: S8
Supplementary Table S8. Transformation efficiency of JCVI-syn1.0
pH of cultures	No. cells (CFU)/mL	pSD131 (ng)	Recovery (hrs)	No. Transformants with pSD131*	pSD131 Efficiency (Transformants/CFU/μg)
Non-frozen cells
7.25	3460000000	100	1	43333.3	0.0010314
7.13	3160000000	100	1	20333.3	0.000529908
Cells frozen for 1 week
7.25	3460000000	100	1	301233	0.00716978
7.13	3160000000	100	1	223567	0.00582638
*These transformants (colonies) were obtained using 0.12 mL (17 µL amoung 140 µL of CaCl2-treated cells) of cultured cells.
All of these data are the average of triplicates.
